# Supplementary material for: Development of an Optimized Drying Process for the Recovery of Bioactive Compounds from the Autumn Fruits of Berberis vulgaris L. and Crataegus monogyna Jacq
Source: Antioxidants (Basel). 2021 Oct 7;10(10):1579. doi: 10.3390/antiox10101579 (PMC8533465; doi:10.3390/antiox10101579)
Supplement: Supplementary file 1 [file antioxidants-10-01579-s001.zip]

Archive with 1 entries (1 files):
- antioxidants-1385331-supplementary.pdf
